# Supplementary material for: Comparative FISH-Mapping of MC1R, ASIP, and TYRP1 in New and Old World Camelids and Association Analysis With Coat Color Phenotypes in the Dromedary (Camelus dromedarius)
Source: Front Genet. 2019 Apr 16;10:340. doi: 10.3389/fgene.2019.00340 (PMC6477024; doi:10.3389/fgene.2019.00340)
Supplement: TABLE S1 — Composite information about the dromedaries used in this study (color, ID, country of origin, sex, photo, MC1R g901C > T genotype; ASIP exon 2 g.174495T > Del nonsense mutation, and MC1R 3′UTRG > A genotype); ∗ denote the animals for which genotypes were determined both by Sanger sequencing and TaqManTM assay. [file Table_1.XLSX]

## Sheet: S1
Supplementary Table S1: Composite information about the dromedaries used in this study (color, ID, country of origin, sex, photo, MC1R g901C>T genotype; ASIP exon 2 g.174495T>Del nonsense mutation, and MC1R 3’UTRG>A genotype; * denote the animals for which genotypes were determined both by Sanger sequencing and TaqMan™ assay.
Color	Lab ID	Sex	Origin	Photo	MC1R c.901C>T	MC1R 3'UTRG>A	ASIP g.174495T>Del (D)
Brown	CDR002	female	US	n/a	CC		TT
White	CDR003	female	SA	n/a	CC		DD
White	CDR004	female	SA	n/a	TT		TT
White	CDR005	female	SA	n/a	CT*	GG	TD*
White	CDR007	female	SA	n/a	CT		TD
White	CDR008	female	SA	n/a	CT*	GG	TD*
White	CDR009	male	SA	n/a	CT		TD
White	CDR010	male	SA	n/a	TT*	GG	TD*
White	CDR011	female	SA	n/a	TT*	GG	TD*
White	CDR012	male	SA	n/a	CT*	GG	TD*
White	CDR013	male	SA	n/a	TT*	GA	TD*
White	CDR014	male	SA	n/a	CC*	GA	TT*
White	CDR015	female	SA		CT*	GG	TT*
White	CDR016	female	SA		CT*	GG	TT*
White	CDR017	female	SA		TT*	GG	TT*
White	CDR018	female	SA		TT*	GG	TT*
White	CDR019	female	SA		TT*	GG	TT*
White	CDR020	female	SA		CT*	GG	TD*
White	CDR021	female	SA		CC*	GG	TT*
White	CDR022	female	SA		TT*	GG	TT*
White	CDR023	female	SA		CT*	GG	TT*
White	CDR024	female	SA		TT*	GG	TT*
White	CDR025	female	SA		TT*	GG	DD*
White	CDR026	female	SA		CT*	GG	TD*
White	CDR027	female	SA		CC*	GG	DD*
White	CDR028	female	SA		CT*	GG	TD*
White	CDR029	female	SA		CT		TD
White	CDR030	female	SA		CT		TT
White	CDR031	female	SA		TT*	GG	TD*
Black	CDR032	female	SA		CC*	GG	DD*
Black	CDR033	female	SA	n/a	CC*	GG	TD*
Black	CDR034	female	SA	n/a	CC*	GA	DD*
Black	CDR035	female	SA	n/a	CC*	GG	DD*
Black	CDR036	female	SA	n/a	CC		DD
Black	CDR037	female	SA	n/a	CC		DD
Black	CDR038	female	SA	n/a	CC*	GA	DD*
Black	CDR039	female	SA	n/a	CC*	GA	DD*
Black	CDR040	female	SA	n/a	CC*	GG	DD*
Black	CDR041	female	SA	n/a	CC*	GG	DD*
Black	CDR042	female	SA	n/a	CC*	GA	DD*
Black	CDR043	female	SA	n/a	CC*	GG	DD*
Black	CDR044	female	SA	n/a	CC*	GA	DD*
Black	CDR045	female	SA	n/a	CC*	GA	DD*
Black	CDR046	female	SA	n/a	CC*	GG	DD*
Black	CDR047	female	SA	n/a	CC*	GG	DD*
Black	CDR048	female	SA	n/a	CC*	GG	DD*
Brown	CDR049	female	SA	n/a	CC*	GG	TD*
Brown	CDR050	female	SA	n/a	CC*	GG	DD*
Brown	CDR051	female	SA	n/a	CC*	GG	TT*
Brown	CDR052	male	SA	n/a	CC*	GG	TD*
Brown	CDR053	female	SA	n/a	CC*	GG	TD*
Brown	CDR054	male	SA	n/a	CC*	GG	DD*
Brown	CDR055	female	SA	n/a	CC*	GG	DD*
Brown	CDR056	female	SA	n/a	CC*	GG	TT*
Brown	CDR057	female	SA	n/a	CC*	GG	TD*
Brown	CDR058	female	SA	n/a	CC*	GG	TD*
Brown	CDR059	female	SA	n/a	CC*	GG	TD*
Brown	CDR060	female	SA	n/a	CC		TD
Brown	CDR061	female	SA	n/a	CC*	GG	TD*
Brown	CDR062	female	SA	n/a	CC		TT
Brown	CDR063	female	SA	n/a	CC*	GG	TT*
Brown	CDR064	female	SA	n/a	CC*	GG	TT*
Brown	CDR065	female	SA	n/a	CC*	GG	TT*
Brown	CDR066	female	SA	n/a	CC*	GG	TT*
Brown	CDR067	female	SA	n/a	CC*	GG	TD*
Brown	CDR069	female	SA	n/a	CC*	GG	TD*
Brown	CDR070	female	SA	n/a	CC*	GG	DD*
Brown	CDR071	female	SA	n/a	CC*	GG	TD*
Brown	CDR072	female	SA	n/a	CC*	GG	TD*
Brown	CDR073	female	SA	n/a	CC*	GG	DD*
Brown	CDR074	female	SA	n/a	CC*	GG	TT*
Brown	CDR075	female	SA	n/a	CC*	GG	TT*
Brown	CDR076	female	SA	n/a	CC*	GG	DD*
Brown	CDR077	female	SA	n/a	CC*	GG	TT*
Brown	CDR078	female	SA	n/a	CC*	GG	TD*
Brown	CDR079	female	SA	n/a	CC*	GG	DD*
Brown	CDR080	female	SA	n/a	CC*	GG	TT*
Brown w white markings	CDR081	male	US		CC*		DD*
Brown w white markings	CDR082	female	US		CC*	GG	TD*
Brown	CDR083	female	US		CT*	GG	TT*
Brown	CDR084	female	US	n/a	TT		TT
Brown	CDR085	female	US	n/a	TT		TD
Brown	CDR086	female	US	n/a	CT		TT
Brown	CDR087	female	US	n/a	CC		TT
Brown, dark	CDR088	female	US	n/a	CT		DD
Brown	CDR089	female	US	n/a	CT		DD
Brown	CDR090	female	US		CC		TD
Brown	CDR091	female	US		CT		TT
Brown	CDR092	female	US		CC		DD
Brown	CDR093	female	US		CC		TD
Brown	CDR094	female	US		CT		TT
Black	CDR097	female	SA	n/a	CC		TD
Black	CDR098	female	SA	n/a	CC		DD
Black	CDR099	female	SA	n/a	CC		DD
Black	CDR100	female	SA	n/a	CC		DD
Black	CDR101	female	SA	n/a	CC		DD
Black	CDR102	female	SA	n/a	CC		DD
Black	CDR103	female	SA	n/a	CC		DD
Black	CDR104	female	SA	n/a	CC		DD
Black	CDR105	female	SA	n/a	CC		DD
Black	CDR106	female	SA	n/a	CC		DD
Black	CDR107	female	SA	n/a	CC		TT
White	CDR108	female	SA	n/a	CC		DD
White	CDR109	female	SA	n/a	CT		TT
White	CDR110	male	SA	n/a	TT		TT
White	CDR111	female	SA	n/a	CT		TT
White	CDR112	male	SA	n/a	TT		TD
White	CDR113	female	SA	n/a	CT		TD
White	CDR114	male	SA		CT		TD
White	CDR115	female	SA		TT		TD
Brown	CDR116	female	SA	n/a	CC		DD
Brown	CDR117	male	SA	n/a	CT		TD
Brown	CDR118	female	SA	n/a	CC		TD
Brown	CDR119	female	SA	n/a	CT		TT
Brown	CDR120	male	SA	n/a	CC		TT
Brown	CDR121	male	SA	n/a	CC		TT
Brown	CDR122	female	SA	n/a	CC		TT
Brown	CDR123	female	SA	n/a	CC		TT
Brown	CDR125	female	SA	n/a	CT		DD
White	CDR126	female	SA	n/a	CC		TT
Brown	CDR127	female	SA	n/a	CC		DD
Brown	CDR128	female	SA	n/a	CC		TD
Brown	CDR129	female	SA	n/a	CC		TD
Brown	CDR130	female	SA	n/a	CC		TT
Brown	CDR131	female	SA	n/a	CC		TT
Brown	CDR132	female	SA	n/a	CC		DD
Brown	CDR133	female	SA	n/a	CC		TD
Brown	CDR134	female	SA	n/a	CC		TD
Brown	CDR135	female	SA	n/a	CC		TT
Brown	CDR136	female	SA	n/a	CC		TD
Brown	CDR137	female	SA	n/a	CC		TD
Brown	CDR138	female	SA	n/a	CC		TT
Brown	CDR139	female	SA	n/a	CC		TT
Brown	CDR140	female	SA	n/a	CC		TT
Brown	CDR141	female	SA	n/a	CC		TD
Brown	CDR142	female	SA	n/a	CC		TD
Brown	CDR143	male	SA	n/a	CC		TD
Brown	CDR144	n/a	SA	n/a	CC		TT
Brown	CDR145	male	US	n/a	CT		TT
Brown	CDR146	male	US	n/a	CC		DD
Brown	CDR147	n/a	SA	n/a	CC		TD
White	CDR149	female	SA	n/a	CC		TT
White	CDR150	female	SA		CT		TD
White	CDR151	female	SA		CT		TT
Black	CDR152	female	SA		CC		TD
White	CDR153	male	SA		TT		TT
White	CDR154	male	SA		CT		TT
White	CDR155	male	SA		CT		TT
White	CDR156	male	SA		CT		TT
Brown, dark	CDR157	male	SA		CC		DD
White	CDR158	female	SA		CT		TD
White	CDR159	female	SA		CT		TD
Black	CDR160	female	SA		CC		DD
Black	CDR161	female	SA		CC		DD
Black	CDR162	female	SA		CC		DD
Brown	CDR163	female	SA		CC		TT
Black	CDR164	female	SA		CC		DD
Black	CDR165	female	SA		CC		DD
Black	CDR166	male	SA		CC		DD
Brown	CDR167	female	SA	n/a	CC		TT
Brown	CDR168	female	SA		CT		DD
Brown	CDR169	female	SA		CT		DD
Brown	CDR170	female	SA		CC		DD
Brown	CDR171	female	SA		CT		DD
Brown	CDR172	female	SA		CC		DD
Brown	CDR173	female	SA		CC		DD
Black	CDR174	female	SA		CC		DD
White	CDR175	female	SA		TT		TD
Black	CDR176	female	SA		CC		DD
Brown	CDR177	male	SA	n/a	CC		TT
Brown	CDR178	male	SA	n/a	CC		TD
White	CDR179	male	SA		TT		TD
White	CDR180	female	SA	n/a	TT		TD
Black	CDR181	male	SA	n/a	CC		DD
Brown	CDR182	female	SA		CT		DD
Brown	CDR183	male	SA		CC		TD
Brown, dark	CDR184	female	SA		CC		DD
White	CDR185	male	SA	n/a	CT		TT
White	CDR186	male	SA	n/a	TT		DD
Brown	CDR187	male	SA	n/a	TT		TT
White	CDR188	female	SA	n/a	TT		TD
Brown	CDR189	male	SA	n/a	CT		TT
Brown, dark	CDR190	male	SA	n/a	CT		DD
Brown	CDR191	male	SA	n/a	CC		TT
White	CDR192	male	SA	n/a	TT		TD
Brown	CDR193	female	SA	n/a	CC		TD
Brown	CDR194	male	SA	n/a	CC		TD
Brown	CDR195	male	SA	n/a	CC		DD
