# Supplementary material for: Comparative FISH-Mapping of MC1R, ASIP, and TYRP1 in New and Old World Camelids and Association Analysis With Coat Color Phenotypes in the Dromedary (Camelus dromedarius)
Source: Front Genet. 2019 Apr 16;10:340. doi: 10.3389/fgene.2019.00340 (PMC6477024; doi:10.3389/fgene.2019.00340)
Supplement: TABLE S2 — Expected and observed allele and genotype frequencies for all variants found in this study. [file Table_2.XLSX]

## Sheet: Sheet1
Gene symbol	Location in the gene	Variant	Genotype-phenotype			Allele frequencies		Heterozygosity			P-values		Observed genotype frequencies in discovery cohort n=12			Expected genotype frequencies in discovery cohort n=12			Expected genotype frequencies in large cohort n=68			Observed genotype frequencies in large cohort n=68
			White dromedaries	Black dromedaries	Brown dromedaries	Major allele (p) frequency	Minor allele (q) frequency	Observed heterozygosity	Expected heterozygosity in subpopulations	Expected heterozygosity over all subpopulations	P-value likelihood	P-value Pearson	Homozygotes, major allele (p2)	Heterozygotes (2pq)	Homozygotes, minor allele (q2)	Homozygotes, major allele (p2)	Heterozygotes (2pq)	Homozygotes, minor allele (q2)	Homozygotes, major allele (p2)	Heterozygotes (2pq)	Homozygotes, minor allele (q2)	Homozygotes, major allele (p2)	Heterozygotes (2pq)	Homozygotes, minor allele (q2)
MC1R	Promoter (1802 bp from ORF	g.535236C>T	4CC	4CT	4CT	0.67	0.33	0.67	0.33	0.44	0.0005	0.0025	0.333333	0.666667	0	0.4489	0.4422	0.1089	30.5252	30.0696	7.4052	n/a	n/a	n/a
MC1R	Promoter (557 bp from ORF)	g.536482G>A	2GG, 2GA	1GG, 2GA, 1AA	2GG, 2GA	0.67	0.33	0.5	0.42	0.44	0.6208	0.6626	0.416667	0.5	0.0833333	0.4489	0.4422	0.1089	30.5252	30.0696	7.4052	n/a	n/a	n/a
MC1R	Promoter (420 bp from ORF)	g.536623G>A	4GG	3GG, 1GA	3GG, 1GA	0.92	0.08	0.17	0.14	0.15	0.4033	0.5488	0.833333	0.166667	0	0.8464	0.1472	0.0064	57.5552	10.0096	0.4352	n/a	n/a	n/a
MC1R	5’UTR	g.537027G>A	4GG	3GG, 1GA	3GG, 1GA	0.92	0.08	0.17	0.14	0.15	0.4033	0.5488	0.833333	0.166667	0	0.8464	0.1472	0.0064	57.5552	10.0096	0.4352	n/a	n/a	n/a
MC1R	5’UTR	g.537028A>T	4AA	3AA, 1AT	3AA, 1AT	0.92	0.08	0.17	0.14	0.15	0.4033	0.5488	0.833333	0.166667	0	0.8464	0.1472	0.0064	57.5552	10.0096	0.4352	n/a	n/a	n/a
MC1R	Exon	g.537961C>T; c.901C>T	3CT, 1TT	4CC	4CC	0.79	0.21	0.25	0.16	0.33	0.0042	0.0174	0.666667	0.25	0.0833333	0.6241	0.3318	0.0441	42.4388	22.5624	2.9988	50	10	8
MC1R	3’UTR	g.538058G>A	4GG	2GG, 2GA	4GG	0.92	0.08	0.17	0.13	0.15	0.0718	0.0907	0.833333	0.166667	0	0.8464	0.1472	0.0064	57.5552	10.0096	0.4352	60	8	0
ASIP	Exon 2	g.174495T_del; c.23T_del	4TD	4DD	2TT,2TD	0.42	0.58	0.5	0.29	0.51	0.0009	0.003	0.166667	0.5	0.333333	0.1764	0.4872	0.3364	11.9952	33.1296	22.8752	27	22	19
ASIP	Exon 2	g.174497A>G; c.25A>G	4GA	4AA	2GG, 2GA	0.42	0.58	0.5	0.29	0.51	0.0009	0.003	0.166667	0.5	0.333333	0.1764	0.4872	0.3364	11.9952	33.1296	22.8752	n/a	n/a	n/a
ASIP	Exon 4	g.178388C_del	4CC	2CC, 2CD	3CC, 1CD	0.88	0.12	0.25	0.2	0.21	0.178	0.2636	0.75	0.25	0	0.7744	0.2112	0.0144	52.6592	14.3616	0.9792	n/a	n/a	n/a
TYRP1	Intron 1 (72 bp before exon 2	g.6544484G>A	4GG	3GG, 1GA	4GG	0.96	0.04	0.08	0.07	0.08	0.3359	0.3034	0.916667	0.0833333	0	0.9216	0.0768	0.0016	62.6688	5.2224	0.1088	n/a	n/a	n/a
TYRP1	Intron 2 (26 bp after exon 2)	g.6544049T>C	2TT, 2TC	4TT	1TT, 3TC	0.79	0.21	0.42	0.28	0.33	0.0438	0.0907	0.583333	0.416667	0	0.6241	0.3318	0.0441	42.4388	22.5624	2.9988	n/a	n/a	n/a
TYRP1	Intron 3 (13 bp before exon 4)	g.65372260_g.65372261insCA	1insCA/insCA	none	none	0.92	0.08	0	0.13	0.15	0.3359	0.3034				0.8464	0.1472	0.0064	57.5552	10.0096	0.4352	n/a	n/a	n/a
TYRP1	Intron 4 (90 bp after exon 4	g.6537183T>C	2TT, 2TC	3TT, 1TC	1TT, 3TC	0.75	0.25	0.25	0.35	0.38	0.3512	0.3679	0.5	0.5	0	0.5625	0.375	0.0625	38.25	25.5	4.25	n/a	n/a	n/a
TYRP1	3’UTR	g.6529345A>T	3AA, 1AT	3AA, 1AT	3AA, 1AT	0.88	0.12	0.25	0.21	0.23	1	1	0.75	0.25	0	0.7744	0.2112	0.0144	52.6592	14.3616	0.9792	n/a	n/a	n/a
